# Supplementary material for: Leptodactylus validus Garman, 1888 in Colombia: its distribution and identification
Source: Zookeys. 2018 Feb 13;(737):113–23. doi: 10.3897/zookeys.737.20442 (PMC5904439; doi:10.3897/zookeys.737.20442)
Supplement: Supplementary material 1 — Measurements of Leptodactylus validus [file zookeys-737-113-s001.xls]

## Sheet: BD
Colección	Especie	Sex	SVL	HW	HL	IND	IOD	ED	END	TD	UEW	ETS	RW	TL	FL	FTL	HDL	HL/SVL	LT/SVL	IOD/HL	ED/IOD	IOD/ED	IOD/TL
IAvH-Am-11172	Leptodactylus colombiensis Heyer, 1994	adult female (convoluted oviduct)	52.14	20.1	21.35	4.69	4.11	5.95	5.22	3.85	3.78	7.54	7.59	25.94	24.8	28.93	13.96	40.9474	49.7507	19.2506	1.44769	69.0756	15.8443
IAvH-Am-11171	Leptodactylus colombiensis Heyer, 1994	adult male (granular testicle)	40.36	14.72	15.85	3.65	3.2	4.18	4.37	2.88	3.27	6.06	6.23	22.19	18.65	23.19	11.71	39.2716	54.9802	20.1893	1.30625	76.555	14.4209
IAvH-Am-11170	Leptodactylus colombiensis Heyer, 1994	adult female (convoluted oviduct)	45.09	17.24	17.44	5.25	3.6	4.71	4.9	3.67	3.42	6.85	6.39	23.46	21.33	26.75	13.03	38.6782	52.0293	20.6422	1.30833	76.4331	15.3453
IAvH-Am-11166	Leptodactylus colombiensis Heyer, 1994	adult female (convoluted oviduct)	50.92	18.95	18.05	4.75	4.64	5.6	4.52	3.09	3.32	7.47	6.9	27.27	23.52	27.85	12.82	35.4478	53.5546	25.7064	1.2069	82.8571	17.015
IAvH-Am-11167	Leptodactylus colombiensis Heyer, 1994	adult female (convoluted oviduct)	42.82	14.51	15.66	3.42	3.45	4.23	3.94	3.23	2.9	5.92	5.44	21.02	19.55	22	10.94	36.5717	49.0892	22.0307	1.22609	81.5603	16.4129
IAvH-Am-11164	Leptodactylus colombiensis Heyer, 1994	adult female(with mature eggs)	52.47	18.38	19.27	4.81	3.96	6.25	4.29	4.41	3.43	7.14	6.73	25.04	21.94	25.03	11.69	36.7257	47.7225	20.5501	1.57828	63.36	15.8147
IAvH-Am-11165	Leptodactylus colombiensis Heyer, 1994	adult female (convoluted oviduct)	44	15.67	16.21	3.26	3.64	3.78	4.79	3.6	3.17	6.33	5.98	20.8	19.05	21.64	10.24	36.8409	47.2727	22.4553	1.03846	96.2963	17.5
IAvH-Am-11162	Leptodactylus colombiensis Heyer, 1994	adult male (granular testicle)	40.21	13.48	14.53	4.57	2.87	3.71	3.46	2.78	2.68	5.28	4.85	18.4	15.8	21.27	10.6	36.1353	45.7598	19.7522	1.29268	77.3585	15.5978
IAvH-Am-11169	Leptodactylus colombiensis Heyer, 1994	adult male (Thumb spines)	37.8	13.47	14.02	3.6	2.96	4.86	3.87	3.4	2.5	5.66	4.78	20.62	17.29	21.65	10.34	37.0899	54.5503	21.1127	1.64189	60.9053	14.355
IAvH-Am-10565	Leptodactylus colombiensis Heyer, 1994	adult female (convoluted oviduct)	54.45	18.7	19.17	5.3	4.79	5.14	4.73	3.51	4.26	7.36	5.7	27.38	24.49	28.54	13.53	35.2066	50.2847	24.987	1.07307	93.1907	17.4945
IAvH-Am-10562	Leptodactylus colombiensis Heyer, 1994	adult female (convoluted oviduct)	59.7	19.22	19.72	4.94	4.79	6.41	6.02	4.58	3.71	8.49	7.47	30.39	27.47	31.8	13.78	33.0318	50.9045	24.2901	1.3382	74.727	15.7618
IAvH-Am-10563	Leptodactylus colombiensis Heyer, 1994	adult female (convoluted oviduct)	55.83	18.88	19.15	3.83	4.63	5.88	5.32	3.57	3.56	8.13	6.88	30.14	28.37	33.24	13.35	34.3006	53.9853	24.1775	1.26998	78.7415	15.3616
IAvH-Am-8452	Leptodactylus colombiensis Heyer, 1994	adult female (convoluted oviduct)	50.92	16.14	19.1	5.16	3.8	4.73	5.35	3.57	3.46	7.42	6.11	24.71	25.16	26	12.76	37.5098	48.5271	19.8953	1.24474	80.3383	15.3784
IAvH-Am-8444	Leptodactylus colombiensis Heyer, 1994	adult female (convoluted oviduct)	58.93	20.1	21.53	3.2	4.61	5.32	5.62	4.53	3.62	8.83	7.67	29.25	25.24	31.73	14.21	36.5349	49.6352	21.412	1.15401	86.6541	15.7607
IAvH-Am-0026	Leptodactylus colombiensis Heyer, 1994	adult female (convoluted oviduct)	57.84	20.1	22.52	5.38	4.26	5.74	4.54	3.53	3.54	8.1	5.68	30.23	27.7	32.39	14.8	38.935	52.2649	18.9165	1.34742	74.216	14.092
IAvH-Am-10221	Leptodactylus colombiensis Heyer, 1994	adult female (convoluted oviduct)	50.46	18.34	22.3	4.62	4.44	4.71	4.99	3.43	3.55	7.76	7.03	26.25	24.28	29.76	12.74	44.1934	52.0214	19.9103	1.06081	94.2675	16.9143
IAvH-Am-11054	Leptodactylus colombiensis Heyer, 1994	adult female (convoluted oviduct)	51.6	17.25	21.84	5.18	3.51	5.63	4.82	3.69	3.6	7.58	6.43	24.66	21.21	25.96	12.14	42.3256	47.7907	16.0714	1.60399	62.3446	14.2336
IAvH-Am-11065	Leptodactylus colombiensis Heyer, 1994	adult female (convoluted oviduct)	46.99	15.6	18.52	3.64	3.77	4.9	4.9	3.76	4.16	7.16	5.66	25.13	22.2	24.44	12.01	39.4126	53.4795	20.3564	1.29973	76.9388	15.002
IAvH-Am-11057	Leptodactylus colombiensis Heyer, 1994	adult female (convoluted oviduct)	52.83	16.69	22.98	4.57	3.9	5.35	4.97	3.73	3.96	7.56	6.42	26.73	24.75	27.22	12.38	43.498	50.5963	16.9713	1.37179	72.8972	14.5903
IAvH-Am-11061	Leptodactylus colombiensis Heyer, 1994	adult female (convoluted oviduct)	52.13	16.78	19.9	4.69	4.38	5.48	4.85	4.5	3.72	7.85	6.3	26.65	20.41	29.92	12.84	38.1738	51.1222	22.0101	1.25114	79.927	16.4353
IAvH-Am-11048	Leptodactylus colombiensis Heyer, 1994	adult male (Thumb spines)	44.41	15.3	18.03	5.1	3.78	4.78	3.94	3.24	2.95	6.52	5.03	22.22	17.5	24.71	10.55	40.599	50.0338	20.9651	1.26455	79.0795	17.0117
IAvH-Am-02010	Leptodactylus colombiensis Heyer, 1994	adult female (convoluted oviduct)	58.94	20.82	24.46	4.52	4.28	6.05	5.66	3.14	3.95	8.29	7.86	28.62	22.55	29.19	15.05	41.4998	48.5579	17.498	1.41355	70.7438	14.9546
IAvH-Am-11058	Leptodactylus colombiensis Heyer, 1994	adult female (convoluted oviduct)	48.24	15.84	20.22	4.94	3.53	5.4	4.38	2.72	3.43	6.41	5.91	24.16	20.86	25.98	11.25	41.9154	50.0829	17.458	1.52975	65.3704	14.6109
IAvH-Am-11052	Leptodactylus colombiensis Heyer, 1994	adult male (Thumb spines)	41.66	14.06	18.96	3.96	3.72	4.26	4.03	3.05	3.2	6.46	4.71	20.95	17.69	22.89	11.39	45.5113	50.288	19.6203	1.14516	87.3239	17.7566
IAvH-Am-9608	Leptodactylus colombiensis Heyer, 1994	adult male (Thumb spines)	40.65	14.11	18.47	3.8	3.52	4.86	4.73	4.13	3.04	6.49	5.6	20.51	19.74	22.59	10.35	45.4367	50.4551	19.0579	1.38068	72.428	17.1624
IAvH-Am-11056	Leptodactylus colombiensis Heyer, 1994	adult female (convoluted oviduct)	51.45	16.69	20.47	5.19	3.77	5.79	4.73	4.41	3.58	7.71	6.62	25.07	20.68	27.2	12.22	39.7862	48.7269	18.4172	1.53581	65.1123	15.0379
IAvH-Am-11067	Leptodactylus colombiensis Heyer, 1994	adult female (convoluted oviduct)	52.69	17.96	23	4.63	4.01	6.51	5.32	4.57	3.52	7.65	7.02	25.77	23.45	27.62	13.53	43.6515	48.9087	17.4348	1.62344	61.5975	15.5607
IAvH-Am-11060	Leptodactylus colombiensis Heyer, 1994	adult female (convoluted oviduct)	44.83	15.33	16.3	5.01	3	5.97	4.44	3.34	3.72	6.88	6.25	21.1	19.57	22.27	10.59	36.3596	47.0667	18.4049	1.99	50.2513	14.218
IAvH-Am-11047	Leptodactylus colombiensis Heyer, 1994	adult male (Thumb spines)	40.92	14.9	16.75	4.01	3.4	5.17	4.46	3.71	2.91	6.39	5.5	19.99	17.65	22.58	11.04	40.9335	48.8514	20.2985	1.52059	65.764	17.0085
IAvH-Am-10723	Leptodactylus colombiensis Heyer, 1994	adult female (convoluted oviduct)	45.91	16.33	19	4.21	4.03	4.45	4.18	3.3	2.8	6.93	5.48	22.8	20.96	25.68	11.85	41.3853	49.6624	21.2105	1.10422	90.5618	17.6754
IAvH-Am-8447	Leptodactylus colombiensis Heyer, 1994	adult male (Thumb spines)	44.46	15.36	19.24	5.21	2.92	4.14	4.32	3.9	3.3	6.81	5.37	21.46	15.94	25.01	10.91	43.2749	48.2681	15.1767	1.41781	70.5314	13.6067
IAvH-Am-8450	Leptodactylus colombiensis Heyer, 1994	adult female (convoluted oviduct)	46.83	14.85	20.11	3.45	3.63	4.5	4.33	3.13	3.45	5.79	5.14	25.66	19.45	21.97	12.04	42.9426	54.7939	18.0507	1.23967	80.6667	14.1465
IAvH-Am-11050	Leptodactylus colombiensis Heyer, 1994	adult male (Thumb spines)	39.37	13.16	18.9	3.83	2.99	4.4	4.92	3.98	2.85	5.44	4.93	19.45	18.23	22.32	10.17	48.0061	49.4031	15.8201	1.47157	67.9545	15.3728
IAvH-Am-10721	Leptodactylus colombiensis Heyer, 1994	adult female (convoluted oviduct)	49.74	18.17	19.91	3.87	3.99	5.43	5.14	4.29	3.3	7.95	6.75	25.41	20.96	27.21	13.45	40.0281	51.0856	20.0402	1.3609	73.4807	15.7025
IAvH-Am-6752	Leptodactylus colombiensis Heyer, 1994	adult male (Thumb spines)	43.32	15.09	19.25	3.68	3.22	5.78	4.63	3.54	2.93	6.01	5.39	21.73	19.62	23.27	9.19	44.4367	50.1616	16.7273	1.79503	55.7093	14.8182
IAvH-Am-11064	Leptodactylus colombiensis Heyer, 1994	adult male (Thumb spines)	41.27	13.78	18.65	4.29	3.32	5.18	4.13	3.82	3.25	6.39	5.06	19.98	19.03	21.73	9.99	45.1902	48.4129	17.8016	1.56024	64.0927	16.6166
IAvH-Am-11066	Leptodactylus colombiensis Heyer, 1994	adult female (convoluted oviduct)	47.25	16.19	18.3	4.58	3.56	4.98	5.07	4.42	3.01	6.38	6.3	23.31	18.48	25.48	11.96	38.7302	49.3333	19.4536	1.39888	71.4859	15.2724
IAvH-Am-11053	Leptodactylus colombiensis Heyer, 1994	adult male (Thumb spines)	42.7	14.28	18.4	4	3.24	5.32	4.38	3.05	3.39	6.83	5.39	21.93	21.29	23.95	10.82	43.0913	51.3583	17.6087	1.64198	60.9023	14.7743
IAvH-Am-8449	Leptodactylus colombiensis Heyer, 1994	adult female (convoluted oviduct)	42.68	15.39	19.69	4.12	3.35	4.41	4.61	3.65	3.5	6.38	5.75	22.73	20.06	25.43	12.63	46.134	53.2568	17.0137	1.31642	75.9637	14.7382
IAvH-Am-11063	Leptodactylus colombiensis Heyer, 1994	adult male (Thumb spines)	41.81	15.13	19.68	3.31	3.11	4.48	4.35	3.13	2.65	6.21	5.7	21.1	17.51	24.92	10.68	47.0701	50.4664	15.8028	1.44051	69.4196	14.7393
IAvH-Am-10183	Leptodactylus colombiensis Heyer, 1994	adult male (Thumb spines)	41.72	16.79	19.43	3.77	3.69	4.65	4.61	3.55	2.91	7.26	6.09	24.02	22.42	26.27	11.3	46.5724	57.5743	18.9913	1.26016	79.3548	15.3622
IAvH-Am-11059	Leptodactylus colombiensis Heyer, 1994	adult male (Thumb spines)	40.11	13.61	18.79	4.36	3.34	4.61	3.84	3.68	3.78	6.74	4.89	20.78	19.31	22.96	11.12	46.8462	51.8075	17.7754	1.38024	72.4512	16.0731
IAvH-Am-11049	Leptodactylus colombiensis Heyer, 1994	adult female (convoluted oviduct)	52.28	14.47	19.25	3.75	3.46	4.53	4.35	3.34	2.38	6.19	5.11	24.14	19.9	26.33	11.92	36.821	46.1744	17.974	1.30925	76.3797	14.3331
IAvH-Am-8446	Leptodactylus colombiensis Heyer, 1994	adult female (convoluted oviduct)	46.59	16.71	22.82	4.81	4.52	5.23	5.32	3.56	3.3	6.99	5.54	25.44	24.42	27.03	13.13	48.9805	54.604	19.8072	1.15708	86.4245	17.7673
IAvH-Am-11051	Leptodactylus colombiensis Heyer, 1994	adult male (Thumb spines)	41.44	13.49	19.58	4.06	3.12	4.93	4.14	3.92	3.08	5.91	4.76	21.79	17.37	22.94	9.97	47.249	52.582	15.9346	1.58013	63.286	14.3185
IAvH-Am-10724	Leptodactylus colombiensis Heyer, 1994	adult female (convoluted oviduct)	43.81	18.67	18.28	4.71	4.03	4.79	4.11	3.65	2.88	6.86	6.09	23.48	21.98	26.35	12.22	41.7256	53.5951	22.046	1.18859	84.1336	17.1635
IAvH-Am-11068	Leptodactylus colombiensis Heyer, 1994	adult male (Thumb spines)	38.4	12.55	16.94	4.39	2.74	4.36	4.56	3.25	3.07	5.67	5.52	18.35	17.38	20.11	8.95	44.1146	47.7865	16.1747	1.59124	62.844	14.9319
IAvH-Am-7012	Leptodactylus colombiensis Heyer, 1994	adult female (convoluted oviduct)	39.88	13.36	16.88	3.99	2.83	5.08	4.5	3.71	3.06	5.86	4.91	17.13	15.27	18.63	8.4	42.327	42.9539	16.7654	1.79505	55.7087	16.5207
IAvH-Am-9614	Leptodactylus colombiensis Heyer, 1994	adult male (Thumb spines)	35.13	11.53	15.41	2.82	2.78	3.81	3.23	2.45	2.21	4.68	4.48	16.92	15.69	17.9	8.29	43.8656	48.164	#REF!	1.3705	72.9659	16.4303
IAvH-Am-11133	Leptodactylus colombiensis Heyer, 1994	adult female (convoluted oviduct)	42.63	15.95	20.92	4.14	3.63	3.92	4.36	3.88	2.59	6.33	4.08	23.9	18.71	24.81	10.1	49.0734	56.0638	17.3518	1.07989	92.602	15.1883
IAvH-Am-10630	Leptodactylus colombiensis Heyer, 1994	adult male (Thumb spines)	34.1	13.24	15.11	3.15	2.7	3.6	3.6	1.95	2.22	5.1	4.23	17.99	16.67	20.83	9.23	44.3109	52.7566	17.869	1.33333	75	15.0083
IAvH-Am-10720	Leptodactylus colombiensis Heyer, 1994	adult male (Thumb spines)	52.98	21.26	22.58	5.85	4.33	5.48	5.26	3.78	3.85	7.92	6.77	29.29	25.83	29.95	14.28	42.6199	55.285	19.1763	1.26559	79.0146	14.7832
IAvH-Am-12963	Leptodactylus colombiensis Heyer, 1994	adult male (Thumb spines)	50.24	17.24	19.78	4.51	4.51	4.9	5.24	3.94	3.71	7.06	6.06	26.53	23.57	28.18	12.66	39.371	52.8065	22.8008	1.08647	92.0408	16.9996
IAvH-Am-12966	Leptodactylus colombiensis Heyer, 1994	adult female (convoluted oviduct)	48.13	18.65	18.84	4.47	4.29	4.48	5.26	3.52	3.45	7.03	5.68	24.57	23.15	27.98	12.96	39.144	51.0492	22.7707	1.04429	95.7589	17.4603
IAvH-Am-02011	Leptodactylus colombiensis Heyer, 1994	adult female (convoluted oviduct)	59.94	20.79	25.57	4.77	4.97	5.5	5.19	3.96	3.98	8.02	6.11	28.25	25.97	31	13.44	42.6593	47.1305	19.4368	1.10664	90.3636	17.5929
IAvH-Am-10719	Leptodactylus colombiensis Heyer, 1994	adult female (convoluted oviduct)	49.71	19.94	21.82	4.52	4.33	5.61	5.58	4.2	3.3	7.87	6.28	25.18	19.82	27.98	13.61	43.8946	50.6538	19.8442	1.29561	77.1836	17.1962
IAvH-Am-11049	Leptodactylus colombiensis Heyer, 1994	adult female (convoluted oviduct)	51.61	16.57	22.16	4.44	3.88	4.98	4.51	3.99	3.84	7.23	5.65	24.64	22.92	25.05	12.54	42.9374	47.7427	17.509	1.28351	77.9116	15.7468
IAvH-Am-10722	Leptodactylus colombiensis Heyer, 1994	adult female (convoluted oviduct)	43.38	16.8	17.59	4.33	3.72	4.96	4.79	3.63	2.98	6.85	5.63	23.34	21.14	24.99	11.35	40.5486	53.8036	21.1484	1.33333	75	15.9383
IAvH-Am 11292	Leptodactylus validus Garman, 1888	adult male (Thumb spines)	40.82	15.07	15.31	3.5	3.97	4.51	4.31	3.25	3.38	6.52	4.33	19.61	18.57	21.21	10.74	37.5061	48.0402	25.9308	1.13602	88.0266	20.2448
IAvH-Am-11293	Leptodactylus validus Garman, 1888	adult male (granular testicle)	29.61	10.99	11.8	2.91	2.59	3.54	3.95	2.68	2.26	4.84	3.79	13.97	13.53	15.83	7.57	39.8514	47.18	21.9492	1.3668	73.1638	18.5397
IAvH-Am-11294	Leptodactylus validus Garman, 1888	adult female (convoluted oviduct)	28.59	10.82	10.75	2.53	2.79	3.01	3.14	2.17	1.92	4.4	3.53	13.7	11.64	15.7	6.91	37.6006	47.9189	25.9535	1.07885	92.691	20.365
IAvH-Am-11295	Leptodactylus validus Garman, 1888	adult male (granular testicle)	27.4	9.48	10.87	2.18	2.51	2.94	2.92	1.89	1.9	4.64	3.71	12.82	12.13	13.38	6.82	39.6715	46.7883	23.0911	1.17131	85.3741	19.5788
IAvH-Am-11296	Leptodactylus validus Garman, 1888	juvenil male (reduced and smooth, testicle)	25.39	9.8	9.75	2.25	2.45	3.01	2.51	2	2.25	3.74	3.05	11.98	11.8	12.72	5.82	38.4009	47.1839	25.1282	1.22857	81.3953	20.4508
IAvH-Am-11298	Leptodactylus validus Garman, 1888	adult female(with mature eggs)	34.2	13.32	13.31	2.89	3.07	3.92	4.41	2.93	2.2	5.96	4.97	16.71	17.08	17.8	9.35	38.9181	48.8596	23.0654	1.27687	78.3163	18.3722
IAvH-Am-11299	Leptodactylus validus Garman, 1888	adult female(with mature eggs)	33.12	12.19	13.16	2.22	3.41	3.94	3.49	2.77	2.47	5.2	4.66	16.51	16.33	17.01	9.29	39.7343	49.849	25.9119	1.15543	86.5482	20.6541
IAvH-Am 11300	Leptodactylus validus Garman, 1888	adult female (convoluted oviduct)	32.51	11.16	12.62	2.19	3.21	4.15	3.44	2.25	2.17	5.52	3.78	16.01	14.53	17.82	8.38	38.8188	49.2464	25.4358	1.29283	77.3494	20.05
IAvH-Am 11301	Leptodactylus validus Garman, 1888	adult male (granular testicle)	30.1	11.08	12.27	2.61	2.75	3.63	3.24	2.02	2.42	4.51	3.88	15.17	14.46	17.9	7.74	40.7641	50.3987	22.4124	1.32	75.7576	18.1279
IAvH-Am-11302	Leptodactylus validus Garman, 1888	adult female (convoluted oviduct)	28.8	10.51	12.28	2.28	2.85	3.64	2.75	2.31	2	4.49	3.56	14.28	11.32	15.57	7.23	42.6389	49.5833	23.2085	1.27719	78.2967	19.958
IAvH-Am 11303	Leptodactylus validus Garman, 1888	adult female (convoluted oviduct)	29.34	12.38	11.13	3.21	2.57	3.29	3.62	2.24	2.46	4.9	3.74	14.2	13.37	15.1	7.47	37.9346	48.3981	23.0907	1.28016	78.1155	18.0986
IAvH-Am-11304	Leptodactylus validus Garman, 1888	juvenil (indeterminate sex)	20.91	7.74	9.55	1.68	2.13	2.87	2.31	1.83	1.79	3.84	3.04	10.21	9.7	11.13	5.91	45.6719	48.8283	22.3037	1.34742	74.216	20.8619
IAvH-Am-11305	Leptodactylus validus Garman, 1888	adult male (granular testicle)	30.49	11.76	12.29	2.29	2.79	3.8	3.31	2.25	2.62	4.9	3.87	15.5	14.84	17.1	8.38	40.3083	50.8363	22.7014	1.36201	73.4211	18
IAvH-Am-11306	Leptodactylus validus Garman, 1888	adult male (granular testicle)	27.75	9.67	11.31	2.6	2.59	3.45	3.1	2.42	2.25	4.85	3.98	14.31	12.96	14.72	7.94	40.7568	51.5676	22.9001	1.33205	75.0725	18.0992
IAvH-Am-11307	Leptodactylus validus Garman, 1888	adult female (convoluted oviduct)	27.51	10.45	11.07	2.86	2.55	3.75	3.06	2.1	2.38	4.93	3.68	13.81	12.06	15.03	7.05	40.2399	50.1999	23.0352	1.47059	68	18.4649
IAvH-Am-11308	Leptodactylus validus Garman, 1888	adult female (convoluted oviduct)	27.32	10.1	11.36	2.28	3.22	3.31	3.08	2.21	2.06	4.76	3.04	13.31	12.69	13.22	7.04	41.5813	48.7189	28.3451	1.02795	97.281	24.1923
IAvH-Am-11309	Leptodactylus validus Garman, 1888	adult male (granular testicle)	27.1	11.36	11.64	2.44	2.95	3.54	3.14	2.74	2.34	4.83	3.56	13.2	11.91	14.59	6.97	42.952	48.7085	25.3436	1.2	83.3333	22.3485
IAvH-Am-11310	Leptodactylus validus Garman, 1888	juvenil (indeterminate sex)	23.9	8.54	11.8	1.86	2.43	3.17	2.68	2.09	2.08	3.94	1.94	11.34	10.88	13.5	6.3	49.3724	47.4477	20.5932	1.30453	76.6562	21.4286
IAvH-Am-11311	Leptodactylus validus Garman, 1888	juvenil male (reduced and smooth, testicle)	23.41	8.06	10.84	1.8	2.23	3.02	2.72	1.78	1.86	3.63	3.06	11.57	10.76	12.97	6.13	46.305	49.4233	20.572	1.35426	73.8411	19.274
IAvH-Am-11312	Leptodactylus validus Garman, 1888	adult male (granular testicle)	29.01	10.55	11.2	2.36	2.99	3.19	3.32	2.24	1.82	4.37	3.68	14.09	14.02	15.75	7.56	38.6074	48.5695	26.6964	1.11037	90.0602	21.2207
IAvH-Am-11313	Leptodactylus validus Garman, 1888	juvenil (indeterminate sex)	22.12	9.34	9.18	2.18	2.22	3.14	2.21	1.73	2.1	3.11	3.25	11.33	9.68	13.02	5.99	41.5009	51.2206	24.183	1.41441	70.7006	19.594
IAvH-Am-11315	Leptodactylus validus Garman, 1888	adult male (granular testicle)	25.02	8.45	9.76	2.4	2.81	3.52	2.44	1.89	1.91	4.13	3.59	11.83	11.02	13.99	6.43	39.0088	47.2822	28.791	1.25267	79.8295	23.7532
IAvH-Am-11316	Leptodactylus validus Garman, 1888	adult female (convoluted oviduct)	26.85	10	10.63	2.23	2.99	2.94	3.39	1.9	2.44	5.03	3.67	12.58	11.69	14.51	6.93	39.5903	46.8529	28.1279	0.983278	101.701	23.7679
IAvH-Am-11317	Leptodactylus validus Garman, 1888	adult male (granular testicle)	32.95	11.27	12.48	2.6	3.83	3.24	3.16	2.37	2.61	5.17	3.82	16	12.42	18.76	8.26	37.8756	48.5584	30.6891	0.845953	118.21	23.9375
IAvH-Am-11318	Leptodactylus validus Garman, 1888	adult male (granular testicle)	31.59	11.17	12.45	2.45	3.01	3.71	2.95	3.1	2.97	4.61	3.37	15.74	12.29	16.54	8.12	39.4112	49.8259	24.1767	1.23256	81.1321	19.1233
IAvH-Am-11319	Leptodactylus validus Garman, 1888	adult male (granular testicle)	27.51	9.35	11.12	2.61	2.77	3.46	2.54	2.42	2.19	4.48	3.6	13.02	12.54	14.1	6.97	40.4217	47.3282	24.9101	1.2491	80.0578	21.275
IAvH-Am-11320	Leptodactylus validus Garman, 1888	adult female (convoluted oviduct)	31.8	11.88	11.93	2.73	2.87	4.08	3	2.88	2.36	5.08	3.5	14.78	13.58	16.63	8.25	37.5157	46.478	24.057	1.4216	70.3431	19.4181
IAvH-Am-11321	Leptodactylus validus Garman, 1888	adult female (convoluted oviduct)	30.4	11.05	12.42	2.5	3.14	3.63	3.3	2.64	2.17	5.18	4.36	15.39	15.63	16.52	8.76	40.8553	50.625	25.2818	1.15605	86.5014	20.4029
IAvH-Am-11322	Leptodactylus validus Garman, 1888	adult male (granular testicle)	26.49	8.97	10.49	2.2	2.8	3.12	2.35	2.08	2.1	4.15	3.61	12.42	12.23	14.23	7.05	39.5998	46.8856	26.6921	1.11429	89.7436	22.5443
IAvH-Am-11323	Leptodactylus validus Garman, 1888	juvenil male (reduced and smooth, testicle)	24.48	8.92	10.09	2.66	2.58	3.13	2.73	2.2	2.04	4.65	3.52	11.97	10.06	14.3	7.06	41.2173	48.8971	25.5699	1.21318	82.4281	21.5539
IAvH-Am-11324	Leptodactylus validus Garman, 1888	adult female (convoluted oviduct)	31.12	11.41	12.44	2.46	2.9	3.71	3.41	2.49	2.14	4.55	5.08	15.47	14.51	17.11	8.61	39.9743	49.7108	23.3119	1.27931	78.1671	18.746
IAvH-Am-11325	Leptodactylus validus Garman, 1888	adult female (convoluted oviduct)	28.81	10.62	10.84	2.46	3.15	3.46	2.93	2.03	2.32	4.96	3.96	13.91	12.35	15.72	7.93	37.6258	48.2818	29.059	1.09841	91.0405	22.6456
IAvH-Am-11326	Leptodactylus validus Garman, 1888	adult male (granular testicle)	32.2	11.8	12.96	2.57	2.95	3.89	3.06	2.57	2.63	5.09	4.71	16.08	14.9	16.8	7.97	40.2484	49.9379	22.7623	1.31864	75.8355	18.3458
IAvH-Am-11327	Leptodactylus validus Garman, 1888	adult female(with mature eggs)	32.69	11.63	12.47	2.59	2.92	3.5	3.72	2.35	2.34	4.85	4.04	15.84	14.58	18.96	8.91	38.1462	48.4552	23.4162	1.19863	83.4286	18.4343
IAvH-Am-11328	Leptodactylus validus Garman, 1888	adult male (granular testicle)	27.72	10.19	12.97	2.26	2.77	3.37	2.99	2.11	2.16	4.6	3.49	13.4	12.94	15.41	7.14	46.7893	48.3405	21.357	1.21661	82.1958	20.6716
IAvH-Am-11329	Leptodactylus validus Garman, 1888	adult female(with mature eggs)	35.49	12.92	13.08	3.09	3.23	4.35	4.13	2.52	2.37	5.55	4.52	16.93	12.67	18.37	8.63	36.8555	47.7036	24.6942	1.34675	74.2529	19.0786
IAvH-Am-11330	Leptodactylus validus Garman, 1888	adult male (granular testicle)	29.7	11.46	11.52	2.53	2.96	3.57	3.1	2.37	1.85	4.39	3.66	14.18	13.06	15.2	6.66	38.7879	47.7441	25.6944	1.20608	82.9132	20.8745
IAvH-Am-11331	Leptodactylus validus Garman, 1888	adult female(with mature eggs)	26.82	11.03	11.09	2.52	2.85	3.18	2.7	2.4	2.44	5.47	3.62	12.96	12.67	13.36	6.72	41.3497	48.3221	25.6988	1.11579	89.6226	21.9907
IAvH-Am-11332	Leptodactylus validus Garman, 1888	adult male (granular testicle)	30.78	12.49	12.19	2.98	2.79	3.5	3.5	2.94	2.89	4.47	3.95	14.86	14.65	16.21	8.08	39.6036	48.2781	22.8876	1.25448	79.7143	18.7752
IAvH-Am-11333	Leptodactylus validus Garman, 1888	juvenil male (reduced and smooth, testicle)	23.82	8.59	9.9	2.12	2.17	3.04	2.89	2.13	2.27	4.28	3.53	11.92	10.75	13.6	6.35	41.5617	50.042	21.9192	1.40092	71.3816	18.2047
IAvH-Am-11334	Leptodactylus validus Garman, 1888	adult male (granular testicle)	28.65	10.12	12.86	2.46	3.09	3.57	3.42	3.03	2.14	4.98	3.89	14.12	11.63	16.12	7.22	44.8866	49.2845	24.028	1.15534	86.5546	21.8839
IAvH-Am-11335	Leptodactylus validus Garman, 1888	adult male (granular testicle)	32.29	11.63	14.41	2.57	3.32	3.6	3.15	2.56	2.35	4.81	4.59	15.25	14.65	16.46	8.08	44.6268	47.2282	23.0396	1.08434	92.2222	21.7705
IAvH-Am 11336	Leptodactylus validus Garman, 1888	adult female (convoluted oviduct)	35.19	12.39	13.74	2.55	3.75	3.61	4.07	2.35	2.8	5.12	4.77	17.33	13.55	15.78	8.72	39.0452	49.2469	27.2926	0.962667	103.878	21.6388
IAvH-Am-11337	Leptodactylus validus Garman, 1888	adult male (granular testicle)	30.09	11.56	11.19	2.07	3.12	3.52	3.21	2.28	1.78	4.82	4.05	15.47	14.34	14.81	7.7	37.1884	51.4124	27.882	1.12821	88.6364	20.1681
IAvH-Am-11338	Leptodactylus validus Garman, 1888	adult female(with mature eggs)	34.59	9.61	14.24	1.98	3.24	3.23	3.04	2.42	2.21	4.74	3.67	16.74	12.66	15.14	6.74	41.168	48.3955	22.7528	0.996914	100.31	19.3548
IAvH-Am-11339	Leptodactylus validus Garman, 1888	adult male (granular testicle)	29.58	10	12.89	2.53	3.1	3.48	3.4	2.6	1.89	4.4	4.15	14.52	13.36	14.9	8.43	43.5767	49.0872	24.0497	1.12258	89.0805	21.3499
IAvH-Am-11340	Leptodactylus validus Garman, 1888	adult male (granular testicle)	32.54	12.13	11.94	2.47	3.53	3.7	3.46	2.96	2.6	5.51	3.94	15.43	12.37	15.9	7.66	36.6933	47.4186	29.5645	1.04816	95.4054	22.8775
IAvH-Am-11341	Leptodactylus validus Garman, 1888	adult male (granular testicle)	29.57	10.76	13.67	2.42	3.09	3.77	2.65	2.19	2.1	4.71	4.32	14.67	13.32	15.67	7.38	46.2293	49.6111	22.6042	1.22006	81.9629	21.0634
IAvH-Am-11342	Leptodactylus validus Garman, 1888	adult male (granular testicle)	27.72	10.44	11.92	2.46	2.89	33.36	2.64	2.48	2.26	3.85	4.23	14.04	15.1	15.87	7.01	43.0014	50.6494	24.245	11.5433	8.66307	20.584
IAvH-Am 11343	Leptodactylus validus Garman, 1888	adult female (convoluted oviduct)	30.52	10.74	11.85	2.58	2.68	3.09	3.21	2.23	2.31	4.84	3.95	14.95	14.78	15.73	7.17	38.827	48.9843	22.616	1.15299	86.7314	17.9264
IAvH-Am 10924	Leptodactylus validus Garman, 1888	adult female (convoluted oviduct)	30.4	10.2	11.4	2.64	3.23	3	3.24	2.42	2.63	4.38	4.15	14.22	14.14	16.52	7.66	37.5	46.7763	28.3333	0.928793	107.667	22.7145
IAvH-Am-10925	Leptodactylus validus Garman, 1888	adult male (granular testicle)	27.64	8.24	10.87	2.32	2.93	2.76	2.75	1.91	2.13	4.57	4.37	12.59	11.52	15.61	7.32	39.3271	45.5499	26.9549	0.94198	106.159	23.2724
IAvH-Am-10926	Leptodactylus validus Garman, 1888	juvenil male (reduced and smooth, testicle)	25.86	8.14	10.3	2.15	2.75	3.15	2.56	1.89	1.62	3.79	3.36	12.02	10.8	13.67	6.93	39.8299	46.4811	26.699	1.14545	87.3016	22.8785
IAvH-Am-10927	Leptodactylus validus Garman, 1888	adult female (convoluted oviduct)	25.39	8.89	11.55	2.23	2.64	2.93	2.29	2	2.12	3.82	2.77	12.37	11.16	14.7	6.06	45.4904	48.72	22.8571	1.10985	90.1024	21.342
IAvH-Am-10928	Leptodactylus validus Garman, 1888	juvenil (indeterminate sex)	21.04	7.23	9.56	2.05	2.49	2.38	2.1	1.85	1.76	3.3	2.92	9.35	8.41	10.35	4.73	45.4373	44.4392	26.046	0.955823	104.622	26.631
IAvH-Am-10929	Leptodactylus validus Garman, 1888	adult female (convoluted oviduct)	25.7	9.59	10.3	2.35	2.89	3.04	2.36	2.16	2.48	4.45	3.59	12.9	11.93	15.29	6.68	40.0778	50.1946	28.0583	1.0519	95.0658	22.4031
IAvH-Am-10930	Leptodactylus validus Garman, 1888	juvenil male (reduced and smooth, testicle)	20.8	7.43	10.61	2.2	2.27	2.52	1.93	1.73	1.84	3.85	3.11	10.23	10.29	11.51	5.43	51.0096	49.1827	21.3949	1.11013	90.0794	22.1896
IAvH-Am-10931	Leptodactylus validus Garman, 1888	juvenil (indeterminate sex)	23.59	8.54	11.3	2.28	2.32	2.62	2.07	1.85	2.19	3.42	2.8	11.32	9.15	13.38	6.09	47.9017	47.9864	20.531	1.12931	88.5496	20.4947
IAvH-Am-10932	Leptodactylus validus Garman, 1888	adult female (convoluted oviduct)	29.03	9.58	12.75	2.48	2.86	3.21	2.82	2.23	3.05	4.87	3.83	13.75	12.32	16.57	7.03	43.9201	47.3648	22.4314	1.12238	89.0966	20.8
IAvH-Am-10933	Leptodactylus validus Garman, 1888	juvenil (indeterminate sex)	17.4	6.04	8.38	1.76	2.19	2.36	1.97	1.59	1.57	2.9	2.33	8.35	7.07	10.41	4.79	48.1609	47.9885	26.1337	1.07763	92.7966	26.2275
IAvH-Am-10934	Leptodactylus validus Garman, 1888	juvenil (indeterminate sex)	20.74	7.86	8.86	2.06	2.25	2.41	2.01	1.76	1.96	3.12	2.88	9.85	9.29	11.69	5.7	42.7194	47.4928	25.395	1.07111	93.361	22.8426
IAvH-Am-10935	Leptodactylus validus Garman, 1888	juvenil (indeterminate sex)	21.28	7.32	8.91	1.94	2.07	2.63	2.03	1.57	2.24	3.36	2.67	10.45	8.97	11.84	5.69	41.8703	49.1071	23.2323	1.27053	78.7072	19.8086
IAvH-Am-10936	Leptodactylus validus Garman, 1888	adult female (convoluted oviduct)	29.76	10.04	12.44	2.76	3	2.93	2.92	2.73	2.07	4.52	3.79	14.85	13.58	17.12	7.64	41.8011	49.8992	24.1158	0.976667	102.389	20.202
IAvH-Am-10937	Leptodactylus validus Garman, 1888	adult female (convoluted oviduct)	27.57	10.15	12.18	2.63	3.45	3.36	2.98	2.27	1.88	5.22	3.55	14.1	11.66	14.89	7.35	44.1785	51.1425	28.3251	0.973913	102.679	24.4681
IAvH-Am 10938	Leptodactylus validus Garman, 1888	adult female (convoluted oviduct)	29.67	10.67	13.29	2.52	3.25	3.11	3.43	2.67	2.13	4.39	3.45	15.24	14.54	17.04	8.34	44.7927	51.365	24.4545	0.956923	104.502	21.3255
IAvH-Am-10939	Leptodactylus validus Garman, 1888	adult female (convoluted oviduct)	29.19	10.47	13.58	2.56	3.66	3.73	2.65	2.32	2.34	4.8	4.35	14.46	13.74	16.76	7.84	46.5228	49.5375	26.9514	1.01913	98.1233	25.3112
IAvH-Am-10940	Leptodactylus validus Garman, 1888	adult female (convoluted oviduct)	28.1	9.06	11.7	2.54	3.16	3.34	3.48	2.15	2.49	4.33	3.62	13.42	11.32	17.09	7.65	41.637	47.758	27.0085	1.05696	94.6108	23.5469
IAvH-Am-10941	Leptodactylus validus Garman, 1888	adult female (convoluted oviduct)	26.83	8.41	11.67	2.71	2.9	3.09	2.7	1.88	2.08	4.12	4.16	12.46	11.33	14.44	7.15	43.4961	46.4406	24.85	1.06552	93.8511	23.2745
IAvH-Am-10942	Leptodactylus validus Garman, 1888	adult female (convoluted oviduct)	27.9	9.64	13.21	2.69	2.63	2.91	2.91	2.65	2.67	4.47	3.77	13.67	12.26	15.31	7.16	47.3477	48.9964	19.9092	1.10646	90.378	19.2392
IAvH-Am-10943	Leptodactylus validus Garman, 1888	adult female (convoluted oviduct)	25.5	8.61	12.17	2.72	2.93	2.75	2.34	2.18	2.31	3.9	3.02	12.14	10.8	14.04	6.93	47.7255	47.6078	24.0756	0.938567	106.545	24.1351
IAvH-Am-10944	Leptodactylus validus Garman, 1888	adult female (convoluted oviduct)	28.08	10.95	11.29	2.6	3.37	3.51	3.18	2.08	2.56	4.41	3.67	14.11	12.23	15.56	7.71	40.2066	50.2493	29.8494	1.04154	96.0114	23.8838
IAvH-Am-10945	Leptodactylus validus Garman, 1888	juvenil male (reduced and smooth, testicle)	25.96	8.43	10.54	3.02	3.1	3.35	2.3	1.99	1.9	4.53	3.64	12.66	10.32	14.21	7.23	40.6009	48.7673	29.4118	1.08065	92.5373	24.4866
IAvH-Am-10946	Leptodactylus validus Garman, 1888	juvenil (indeterminate sex)	22.51	7.61	8.78	2.13	2.88	2.72	2.21	1.57	1.86	2.87	3.47	10.41	10.16	12.12	5.7	39.0049	46.2461	32.8018	0.944444	105.882	27.6657
IAvH-Am-10947	Leptodactylus validus Garman, 1888	adult female (convoluted oviduct)	33.14	11.73	15.21	2.93	3.45	3.3	3.09	2.45	2.57	4.65	4.63	16.36	14.6	19.22	8.03	45.8962	49.3663	22.6824	0.956522	104.545	21.088
IAvH-Am-1152	Leptodactylus validus Garman, 1888	adult female (convoluted oviduct)	31.55	10.94	13.51	2.92	3.74	3.46	3.18	2.88	2.09	4.45	3.91	15.4	13.06	16.92	7.61	42.8209	48.8114	27.6832	0.925134	108.092	24.2857
IAvH-Am 11344	Leptodactylus validus Garman, 1888	adult male (Thumb spines)	40.28	14.43	17.1	3.57	4.28	4.86	4.28	3.55	3.46	6.43	4.32	19.12	18.54	20.6	9.95	42.4528	47.4677	25.0292	1.13551	88.0658	22.3849
IAvH-Am-11345	Leptodactylus validus Garman, 1888	adult female (convoluted oviduct)	25.99	8.89	6.93	2.7	3.25	2.47	3.04	2.19	2.25	4.62	4.17	13.19	11.11	15.36	7.18	26.6641	50.7503	46.8975	0.76	131.579	24.6399
IAvH-Am 11346	Leptodactylus validus Garman, 1888	adult female (convoluted oviduct)	46.42	16.75	18	3.59	4.52	4.76	4.7	3.28	3.35	6.93	4.36	21.62	21.47	24.33	11.74	38.7764	46.5748	25.1111	1.0531	94.958	20.9066
IAvH-Am-11348	Leptodactylus validus Garman, 1888	adult female(with mature eggs)	45.86	15.68	17.04	3.38	4.49	4.64	5.06	2.84	3.55	7.11	4.97	21.6	19.95	22.89	10.52	37.1566	47.0999	26.3498	1.03341	96.7672	20.787
IAvH-Am 11349	Leptodactylus validus Garman, 1888	adult female(with mature eggs)	47.13	16.74	17.79	3.8	5.33	4.27	4.38	3.58	4.11	7.1	5.42	21.94	20.15	23.98	11.79	37.7467	46.5521	29.9607	0.801126	124.824	24.2935
IAvH-Am 11350	Leptodactylus validus Garman, 1888	adult female(with mature eggs)	42.42	14.09	15.99	3.03	3.89	4.92	4.06	2.83	3.26	6.43	4.42	19.98	19.69	21.68	10.21	37.6945	47.1004	24.3277	1.26478	79.065	19.4695
IAvH-Am 11351	Leptodactylus validus Garman, 1888	adult female(with mature eggs)	49.25	17.18	17.97	3.98	4.51	4.95	4.58	3.73	3.79	7.6	5.39	24.08	23.15	26.62	12.47	36.4873	48.8934	25.0974	1.09756	91.1111	18.7292
IAvH-Am 11352	Leptodactylus validus Garman, 1888	adult female(with mature eggs)	49.49	16.15	18.89	4.19	4.27	4.77	4.77	3.87	3.6	7.18	5.25	23.3	20.71	26.24	10.9	38.1693	47.0802	22.6046	1.1171	89.5178	18.3262
IAvH-Am-11355	Leptodactylus validus Garman, 1888	juvenil (indeterminate sex)	24.05	8.77	11.51	2.63	2.22	3.15	2.48	2.12	2.23	4.16	3.58	11.61	12.06	12.73	5.56	47.8586	48.2744	19.2876	1.41892	70.4762	19.1214
IAvH-Am 14135	Leptodactylus validus Garman, 1888	adult female (convoluted oviduct)	40.32	15.74	17.67	3.49	4.14	3.96	4.04	3.11	3.49	6.6	4.73	22.03	20.14	23.82	10.7	43.8244	54.6379	23.4295	0.956522	104.545	18.7926
IAvH-Am 12761	Leptodactylus validus Garman, 1888	adult female (convoluted oviduct)	38.44	13.36	14.45	3.48	3.53	3.82	3.74	2.77	5.68	5.9	4.89	16.99	14.1	21.38	9.92	37.5911	44.1988	24.4291	1.08215	92.4084	20.7769
